# Supplementary material for: Our good neighbors: Understanding ecosystem services provided by insectivorous bats in Rwanda
Source: PLoS One. 2023 Jun 23;18(6):e0287536. doi: 10.1371/journal.pone.0287536 (PMC10289311; doi:10.1371/journal.pone.0287536)
Supplement: S1 Table — (XLSX) [file pone.0287536.s001.xlsx]

## Sheet: Results_TABLE
Supplementary Table S1a. Genetic identifications of bat and insect species in pooled guano samples from Rwanda.
Year	Sample name (BioSample accession)	Order	Family	Genus	Species	Visual ID
2018	RWCAD00150 (SAMN34500011)	Chiroptera	Molossidae	Chaerephon	Chaerephon pumilus	Chaerephon pumilus
		Blattodea	Termitidae	Pseudacanthotermes	Pseudacanthotermes spiniger
		Coleoptera	Carabidae	Cratacanthus	Cratacanthus dubius
		Diptera	Chironomidae	Kiefferulus	Kiefferulus brevibucca
		Diptera	Culicidae	Culex	Culex sp.
		Diptera	Drosophilidae	Drosophila	Drosophila sp.
	RWCAD00251 (SAMN34500012)	Chiroptera	Molossidae	Mops	Mops condylurus	Chaerephon pumilus
		Hemiptera	Cicadellidae	Cofana	Cofana spectra
	RWCAD00352 (SAMN34500013)	Lepidoptera			Lepidoptera sp.	Miniopterus minor
		Lepidoptera	Crambidae	Duponchelia	Duponchelia fovealis
		Lepidoptera	Crambidae	Parapoynx	Parapoynx sp.
		Lepidoptera	Erebidae		Erebidae sp.
		Lepidoptera	Erebidae	Anomis	Anomis flava
		Lepidoptera	Erebidae	Janseodes	Janseodes melanospila
		Lepidoptera	Euteliidae		Euteliidae sp.
		Lepidoptera	Geometridae	Casbia	Casbia celidosema
		Lepidoptera	Geometridae	Chiasmia	Chiasmia assimilis
		Lepidoptera	Noctuidae		Noctuidae sp.
		Lepidoptera	Saturniidae		Saturniidae sp.
	RWCAD00453 (SAMN34500014)	Chiroptera	Hipposideridae	Hipposideros	Hipposideros ruber	Hipposideros ruber
		Lepidoptera			Lepidoptera sp.
		Lepidoptera	Crambidae	Herpetogramma	Herpetogramma licarsisalis
		Lepidoptera	Erebidae	Agylla	Agylla albivenis
		Lepidoptera	Geometridae	Prasinocyma	Prasinocyma sp.
		Lepidoptera	Nolidae	Earias	Earias cupreoviridis
		Lepidoptera	Pyralidae	Ocrasa	Ocrasa sp.
	RWCAD00554 (SAMN34500015)	Chiroptera	Molossidae	Mops	Mops condylurus	Mops condylurus
		Chiroptera	Molossidae	Chaerephon	Chaerephon pumilus
		Diptera	Chironomidae	Kiefferulus	Kiefferulus brevibucca
		Lepidoptera			Lepidoptera sp.
	RWCAD00655 (SAMN34500016)	Chiroptera	Molossidae	Mops	Mops condylurus	Chaerephon pumilus
		Chiroptera	Molossidae	Chaerephon	Chaerephon pumilus
		Lepidoptera	Erebidae		Erebidae sp.
	RWCAD00756 (SAMN34500017)	Chiroptera	Molossidae	Chaerephon	Chaerephon pumilus	Chaerephon pumilus
		Blattodea	Termitidae	Pseudacanthotermes	Pseudacanthotermes spiniger
		Diptera	Drosophilidae	Drosophila	Drosophila sp.
	RWCAD00859 (SAMN34500018)	Chiroptera	Molossidae	Otomops	Otomops martiensseni	Otomops martiensseni
		Diptera	Tachinidae	Belvosia	Belvosia Woodley03D
		Lepidoptera			Lepidoptera sp.
		Lepidoptera	Erebidae		Erebidae sp.
		Lepidoptera	Erebidae	Eudocima	Eudocima sp.
		Lepidoptera	Erebidae	Sphingomorpha	Sphingomorpha chlorea
		Lepidoptera	Noctuidae		Noctuidae sp.
		Lepidoptera	Notodontidae		Notodontidae sp.
		Lepidoptera	Sphingidae		Sphingidae sp.
		Lepidoptera	Sphingidae	Daphnis	Daphnis nerii
	RWCAD00960 (SAMN34500019)	Chiroptera	Molossidae	Mops	Mops condylurus	Mops condylurus
		Chiroptera	Molossidae	Chaerephon	Chaerephon pumilus
		Lepidoptera			Lepidoptera sp.
		Lepidoptera	Pyralidae	Endotricha	Endotricha sp.
		Lepidoptera	Tortricidae		Tortricidae sp.
	RWCAD01061 (SAMN34500020)	Chiroptera	Molossidae	Chaerephon	Chaerephon pumilus	Chaerephon pumilus
		Diptera	Chironomidae		Chironomidae sp.
		Hemiptera	Delphacidae		Delphacidae sp.
		Hemiptera	Delphacidae	Perkinsiella	Perkinsiella sp.
		Hemiptera	Rhyparochromidae		Rhyparochromidae sp.
		Lepidoptera	Cosmopterigidae		Cosmopterigidae sp.
		Lepidoptera	Glyphipterigidae	Glyphipterix	Glyphipterix sp.
		Lepidoptera	Tortricidae	Thaumatotibia	Thaumatotibia leucotreta
	RWCAD01162 (SAMN34500021)	Chiroptera	Molossidae	Otomops	Otomops martiensseni	Rhinolophus clivosus
		Lepidoptera	Erebidae		Erebidae sp.
		Lepidoptera	Plutellidae	Rhigognostis	Rhigognostis sp.
		Lepidoptera	Sphingidae		Sphingidae sp.
	RWCAD01263 (SAMN34500022)	Chiroptera	Molossidae	Mops	Mops condylurus	Mops condylurus
		Chiroptera	Molossidae	Chaerephon	Chaerephon pumilus
		Diptera	Chironomidae	Kiefferulus	Kiefferulus brevibucca
		Hemiptera	Cicadellidae	Cofana	Cofana polaris
2019	D014153 (SAMN34500023)	Chiroptera	Molossidae	Otomops	Otomops martiensseni	Otomops
		Chiroptera	Nycteridae	Nycteris	Nycteris sp. DMFR-2017
		Diptera	Calliphoridae	Chrysomya	Chrysomya sp.
		Lepidoptera			Lepidoptera sp.
		Lepidoptera	Erebidae		Erebidae sp.
	D015154 (SAMN34500024)	Chiroptera	Hipposideridae	Hipposideros	Hipposideros ruber	Afronycteris
		Chiroptera	Molossidae	Otomops	Otomops martiensseni
		Lepidoptera			Lepidoptera sp.
		Lepidoptera	Erebidae	Sphingomorpha	Sphingomorpha chlorea
		Lepidoptera	Noctuidae	Chrysodeixis	Chrysodeixis sp.
	D016155 (SAMN34500025)	Chiroptera	Nycteridae	Nycteris	Nycteris sp. DMFR-2017	Nycteris
		Orthoptera	Tettigoniidae	Conocephalus	Conocephalus conocephalus
	D017156 (SAMN34500026)	Chiroptera	Hipposideridae	Hipposideros	Hipposideros ruber	Hipposideros
	D018157 (SAMN34500027)	Chiroptera	Vespertilionidae	Afronycteris	Afronycteris nanus	Afronycteris
		Coleoptera	Scarabaeidae	Labarrus	Labarrus cincticulus
		Diptera	Drosophilidae		Drosophilidae sp.
		Diptera	Psychodidae	Clogmia	Clogmia albipunctata
		Diptera	Psychodidae	Psychoda	Psychoda alternata
		Hemiptera	Miridae	Taylorilygus	Taylorilygus apicalis
	D019158 (SAMN34500028)	Blattodea	Ectobiidae	Blattella	Blattella lituricollis	Scotophilus
		Coleoptera	Carabidae	Stenolophus	Stenolophus sp.
		Lepidoptera	Geometridae		Geometridae sp.
		Lepidoptera	Nolidae		Nolidae sp.
		Orthoptera	Trigonidiidae		Trigonidiidae sp.
	D020159 (SAMN34500029)	Chiroptera	Molossidae	Chaerephon	Chaerephon pumilus	Chaerephon
		Diptera	Culicidae		Culicidae sp.
		Diptera	Drosophilidae	Drosophila	Drosophila sp.
		Hemiptera	Cicadellidae		Cicadellidae sp.
		Lepidoptera	Cosmopterigidae		Cosmopterigidae sp.
		Lepidoptera	Crambidae	Cirrhochrista	Cirrhochrista sp.
		Lepidoptera	Geometridae		Geometridae sp.
		Odonata	Coenagrionidae	Ceriagrion	Ceriagrion sp.
	D021160 (SAMN34500030)	Diptera	Culicidae	Culex	Culex sp.	Chaerephon
		Diptera	Drosophilidae	Zaprionus	Zaprionus indianus
	D022161 (SAMN34500031)	Chiroptera	Molossidae	Chaerephon	Chaerephon pumilus	Chaerephon
		Diptera	Chironomidae	Kiefferulus	Kiefferulus brevibucca
		Lepidoptera			Lepidoptera sp.
	D023162 (SAMN34500032)	Chiroptera	Molossidae	Mops	Mops condylurus	Mops
		Diptera	Chironomidae	Kiefferulus	Kiefferulus brevibucca
		Diptera	Tephritidae	Campiglossa	Campiglossa sp.
		Lepidoptera			Lepidoptera sp.
		Lepidoptera	Erebidae		Erebidae sp.
		Lepidoptera	Tortricidae	Cydia	Cydia sennae

## Sheet: Final_results.SampleTaxonomy.Ba
Supplementary Table S1b. Genetic identifications of bat and insect species in pooled guano samples from Rwanda, with read numbers.
Sample.name	Kingdom	Phylum	Class	Order	Family	Genus	Species	Reads	Marker	Primer set (F/R)	Lit.source	Year	Visual ID	RWCA ID
RWCAD00150	Animalia	Chordata	Mammalia	Chiroptera	Molossidae	Chaerephon	Chaerephon pumilus	74279	COI	SFF_145f/SFF_351r	Walker et al. 2016	2018	Chaerephon pumilus	180421RWCABat 056-064
RWCAD00150	Animalia	Arthropoda	Insecta	Blattodea	Termitidae	Pseudacanthotermes	Pseudacanthotermes spiniger	18	COI	LCOI‐1490/COI‐CFMRa	Jusino et al. 2018	2018	Chaerephon pumilus	180421RWCABat 056-064
RWCAD00150	Animalia	Arthropoda	Insecta	Coleoptera	Carabidae	Cratacanthus	Cratacanthus dubius	16	COI	LCOI‐1490/COI‐CFMRa	Jusino et al. 2018	2018	Chaerephon pumilus	180421RWCABat 056-064
RWCAD00150	Animalia	Arthropoda	Insecta	Diptera	Chironomidae	Kiefferulus	Kiefferulus brevibucca	136	COI	LCOI‐1490/COI‐CFMRa	Jusino et al. 2018	2018	Chaerephon pumilus	180421RWCABat 056-064
RWCAD00150	Animalia	Arthropoda	Insecta	Diptera	Culicidae	Culex	Culex sp.	72	COI	LCOI‐1490/COI‐CFMRa	Jusino et al. 2018	2018	Chaerephon pumilus	180421RWCABat 056-064
RWCAD00150	Animalia	Arthropoda	Insecta	Diptera	Drosophilidae	Drosophila	Drosophila sp.	704	COI	LCOI‐1490/COI‐CFMRa	Jusino et al. 2018	2018	Chaerephon pumilus	180421RWCABat 056-064
RWCAD00251	Animalia	Chordata	Mammalia	Chiroptera	Molossidae	Mops	Mops condylurus	138181	COI	SFF_145f/SFF_351r	Walker et al. 2016	2018	Chaerephon pumilus	180918RWCA Bat 115
RWCAD00251	Animalia	Arthropoda	Insecta	Hemiptera	Cicadellidae	Cofana	Cofana spectra	1212	COI	LCOI‐1490/COI‐CFMRa	Jusino et al. 2018	2018	Chaerophon pumilus	180918RWCA Bat 115
RWCAD00352	Animalia	Arthropoda	Insecta	Lepidoptera			Lepidoptera sp.	44323	COI	LCOI‐1490/COI‐CFMRa	Jusino et al. 2018	2018	Miniopterus minor	180628RWCA Bat 071-073-074-076-080-082-083-085-087-089-090-091-093-094-095-096-097-099-100-102
RWCAD00352	Animalia	Arthropoda	Insecta	Lepidoptera	Crambidae	Duponchelia	Duponchelia fovealis	8588	COI	LCOI‐1490/COI‐CFMRa	Jusino et al. 2018	2018	Miniopterus minor	180628RWCA Bat 071-073-074-076-080-082-083-085-087-089-090-091-093-094-095-096-097-099-100-102
RWCAD00352	Animalia	Arthropoda	Insecta	Lepidoptera	Crambidae	Parapoynx	Parapoynx sp.	16983	COI	LCOI‐1490/COI‐CFMRa	Jusino et al. 2018	2018	Miniopterus minor	180628RWCA Bat 071-073-074-076-080-082-083-085-087-089-090-091-093-094-095-096-097-099-100-102
RWCAD00352	Animalia	Arthropoda	Insecta	Lepidoptera	Erebidae		Erebidae sp.	9999	COI	LCOI‐1490/COI‐CFMRa	Jusino et al. 2018	2018	Miniopterus minor	180628RWCA Bat 071-073-074-076-080-082-083-085-087-089-090-091-093-094-095-096-097-099-100-102
RWCAD00352	Animalia	Arthropoda	Insecta	Lepidoptera	Erebidae	Anomis	Anomis flava	3964	COI	LCOI‐1490/COI‐CFMRa	Jusino et al. 2018	2018	Miniopterus minor	180628RWCA Bat 071-073-074-076-080-082-083-085-087-089-090-091-093-094-095-096-097-099-100-102
RWCAD00352	Animalia	Arthropoda	Insecta	Lepidoptera	Erebidae	Janseodes	Janseodes melanospila	1564	COI	LCOI‐1490/COI‐CFMRa	Jusino et al. 2018	2018	Miniopterus minor	180628RWCA Bat 071-073-074-076-080-082-083-085-087-089-090-091-093-094-095-096-097-099-100-102
RWCAD00352	Animalia	Arthropoda	Insecta	Lepidoptera	Euteliidae		Euteliidae sp.	2746	COI	LCOI‐1490/COI‐CFMRa	Jusino et al. 2018	2018	Miniopterus minor	180628RWCA Bat 071-073-074-076-080-082-083-085-087-089-090-091-093-094-095-096-097-099-100-102
RWCAD00352	Animalia	Arthropoda	Insecta	Lepidoptera	Geometridae	Casbia	Casbia celidosema	1542	COI	LCOI‐1490/COI‐CFMRa	Jusino et al. 2018	2018	Miniopterus minor	180628RWCA Bat 071-073-074-076-080-082-083-085-087-089-090-091-093-094-095-096-097-099-100-102
RWCAD00352	Animalia	Arthropoda	Insecta	Lepidoptera	Geometridae	Chiasmia	Chiasmia assimilis	995	COI	LCOI‐1490/COI‐CFMRa	Jusino et al. 2018	2018	Miniopterus minor	180628RWCA Bat 071-073-074-076-080-082-083-085-087-089-090-091-093-094-095-096-097-099-100-102
RWCAD00352	Animalia	Arthropoda	Insecta	Lepidoptera	Noctuidae		Noctuidae sp.	2256	COI	LCOI‐1490/COI‐CFMRa	Jusino et al. 2018	2018	Miniopterus minor	180628RWCA Bat 071-073-074-076-080-082-083-085-087-089-090-091-093-094-095-096-097-099-100-102
RWCAD00352	Animalia	Arthropoda	Insecta	Lepidoptera	Saturniidae		Saturniidae sp.	3989	COI	LCOI‐1490/COI‐CFMRa	Jusino et al. 2018	2018	Miniopterus minor	180628RWCA Bat 071-073-074-076-080-082-083-085-087-089-090-091-093-094-095-096-097-099-100-102
RWCAD00453	Animalia	Chordata	Mammalia	Chiroptera	Hipposideridae	Hipposideros	Hipposideros ruber	68735	COI	SFF_145f/SFF_351r	Walker et al. 2016	2018	Hipposideros ruber	180628RWCA Bat 072-075-084-088-092-101
RWCAD00453	Animalia	Arthropoda	Insecta	Lepidoptera			Lepidoptera sp.	6130	COI	LCOI‐1490/COI‐CFMRa	Jusino et al. 2018	2018	Hipposiderus ruber	180628RWCA Bat 072-075-084-088-092-101
RWCAD00453	Animalia	Arthropoda	Insecta	Lepidoptera	Crambidae	Herpetogramma	Herpetogramma licarsisalis	1362	COI	LCOI‐1490/COI‐CFMRa	Jusino et al. 2018	2018	Hipposiderus ruber	180628RWCA Bat 072-075-084-088-092-101
RWCAD00453	Animalia	Arthropoda	Insecta	Lepidoptera	Erebidae	Agylla	Agylla albivenis	2851	COI	LCOI‐1490/COI‐CFMRa	Jusino et al. 2018	2018	Hipposiderus ruber	180628RWCA Bat 072-075-084-088-092-101
RWCAD00453	Animalia	Arthropoda	Insecta	Lepidoptera	Geometridae	Prasinocyma	Prasinocyma sp.	456	COI	LCOI‐1490/COI‐CFMRa	Jusino et al. 2018	2018	Hipposiderus ruber	180628RWCA Bat 072-075-084-088-092-101
RWCAD00453	Animalia	Arthropoda	Insecta	Lepidoptera	Nolidae	Earias	Earias cupreoviridis	5384	COI	LCOI‐1490/COI‐CFMRa	Jusino et al. 2018	2018	Hipposiderus ruber	180628RWCA Bat 072-075-084-088-092-101
RWCAD00453	Animalia	Arthropoda	Insecta	Lepidoptera	Pyralidae	Ocrasa	Ocrasa sp.	508	COI	LCOI‐1490/COI‐CFMRa	Jusino et al. 2018	2018	Hipposiderus ruber	180628RWCA Bat 072-075-084-088-092-101
RWCAD00554	Animalia	Chordata	Mammalia	Chiroptera	Molossidae	Mops	Mops condylurus	55015	COI	SFF_145f/SFF_351r	Walker et al. 2016	2018	Mops condylurus	180918RWCA Bat 111-112-113-114-137-116-117-118-119-120-121-140-124-125-127-128-129-130-131-132-133-134
RWCAD00554	Animalia	Chordata	Mammalia	Chiroptera	Molossidae	Chaerephon	Chaerephon pumilus	808	COI	SFF_145f/SFF_351r	Walker et al. 2016	2018	Mops condylurus	180918RWCA Bat 111-112-113-114-137-116-117-118-119-120-121-140-124-125-127-128-129-130-131-132-133-134
RWCAD00554	Animalia	Arthropoda	Insecta	Diptera	Chironomidae	Kiefferulus	Kiefferulus brevibucca	672	COI	LCOI‐1490/COI‐CFMRa	Jusino et al. 2018	2018	Mops condylurus	180918RWCA Bat 111-112-113-114-137-116-117-118-119-120-121-140-124-125-127-128-129-130-131-132-133-134
RWCAD00554	Animalia	Arthropoda	Insecta	Lepidoptera			Lepidoptera sp.	323	COI	LCOI‐1490/COI‐CFMRa	Jusino et al. 2018	2018	Mops condylurus	180918RWCA Bat 111-112-113-114-137-116-117-118-119-120-121-140-124-125-127-128-129-130-131-132-133-134
RWCAD00655	Animalia	Chordata	Mammalia	Chiroptera	Molossidae	Mops	Mops condylurus	31533	COI	SFF_145f/SFF_351r	Walker et al. 2016	2018	Chaerephon pumilus	180917RWCA Bat 103-110
RWCAD00655	Animalia	Chordata	Mammalia	Chiroptera	Molossidae	Chaerephon	Chaerephon pumilus	47514	COI	SFF_145f/SFF_351r	Walker et al. 2016	2018	Chaerephon pumilus	180917RWCA Bat 103-110
RWCAD00655	Animalia	Arthropoda	Insecta	Lepidoptera	Erebidae		Erebidae sp.	81	COI	LCOI‐1490/COI‐CFMRa	Jusino et al. 2018	2018	Chaerophon pumilus	180917RWCA Bat 103-110
RWCAD00756	Animalia	Chordata	Mammalia	Chiroptera	Molossidae	Chaerephon	Chaerephon pumilus	110229	COI	SFF_145f/SFF_351r	Walker et al. 2016	2018	Chaerephon pumilus	180421RWCABat065-070
RWCAD00756	Animalia	Arthropoda	Insecta	Blattodea	Termitidae	Pseudacanthotermes	Pseudacanthotermes spiniger	8242	COI	LCOI‐1490/COI‐CFMRa	Jusino et al. 2018	2018	Chaerophon pumilus	180421RWCABat065-070
RWCAD00756	Animalia	Arthropoda	Insecta	Diptera	Drosophilidae	Drosophila	Drosophila sp.	9629	COI	LCOI‐1490/COI‐CFMRa	Jusino et al. 2018	2018	Chaerophon pumilus	180421RWCABat065-070
RWCAD00859	Animalia	Chordata	Mammalia	Chiroptera	Molossidae	Otomops	Otomops martiensseni	75764	COI	SFF_145f/SFF_351r	Walker et al. 2016	2018	Otomops martiensseni	180417RWCABat001-014
RWCAD00859	Animalia	Arthropoda	Insecta	Diptera	Tachinidae	Belvosia	Belvosia Woodley03D	222	COI	LCOI‐1490/COI‐CFMRa	Jusino et al. 2018	2018	Otomops martiensseni	180417RWCABat001-014
RWCAD00859	Animalia	Arthropoda	Insecta	Lepidoptera			Lepidoptera sp.	1963	COI	LCOI‐1490/COI‐CFMRa	Jusino et al. 2018	2018	Otomops martiensseni	180417RWCABat001-014
RWCAD00859	Animalia	Arthropoda	Insecta	Lepidoptera	Erebidae		Erebidae sp.	8821	COI	LCOI‐1490/COI‐CFMRa	Jusino et al. 2018	2018	Otomops martiensseni	180417RWCABat001-014
RWCAD00859	Animalia	Arthropoda	Insecta	Lepidoptera	Erebidae	Eudocima	Eudocima sp.	3186	COI	LCOI‐1490/COI‐CFMRa	Jusino et al. 2018	2018	Otomops martiensseni	180417RWCABat001-014
RWCAD00859	Animalia	Arthropoda	Insecta	Lepidoptera	Erebidae	Sphingomorpha	Sphingomorpha chlorea	1303	COI	LCOI‐1490/COI‐CFMRa	Jusino et al. 2018	2018	Otomops martiensseni	180417RWCABat001-014
RWCAD00859	Animalia	Arthropoda	Insecta	Lepidoptera	Noctuidae		Noctuidae sp.	391	COI	LCOI‐1490/COI‐CFMRa	Jusino et al. 2018	2018	Otomops martiensseni	180417RWCABat001-014
RWCAD00859	Animalia	Arthropoda	Insecta	Lepidoptera	Notodontidae		Notodontidae sp.	287	COI	LCOI‐1490/COI‐CFMRa	Jusino et al. 2018	2018	Otomops martiensseni	180417RWCABat001-014
RWCAD00859	Animalia	Arthropoda	Insecta	Lepidoptera	Sphingidae		Sphingidae sp.	13853	COI	LCOI‐1490/COI‐CFMRa	Jusino et al. 2018	2018	Otomops martiensseni	180417RWCABat001-014
RWCAD00859	Animalia	Arthropoda	Insecta	Lepidoptera	Sphingidae	Daphnis	Daphnis nerii	1656	COI	LCOI‐1490/COI‐CFMRa	Jusino et al. 2018	2018	Otomops martiensseni	180417RWCABat001-014
RWCAD00960	Animalia	Chordata	Mammalia	Chiroptera	Molossidae	Mops	Mops condylurus	77557	COI	SFF_145f/SFF_351r	Walker et al. 2016	2018	Mops condylurus	180918RWCA Bat 111-112-113-114-137-116-117-118-119-120-121-140-124-125-127-128-129-130-131-132-133-134
RWCAD00960	Animalia	Chordata	Mammalia	Chiroptera	Molossidae	Chaerephon	Chaerephon pumilus	1660	COI	SFF_145f/SFF_351r	Walker et al. 2016	2018	Mops condylurus	180918RWCA Bat 111-112-113-114-137-116-117-118-119-120-121-140-124-125-127-128-129-130-131-132-133-134
RWCAD00960	Animalia	Arthropoda	Insecta	Lepidoptera			Lepidoptera sp.	932	COI	LCOI‐1490/COI‐CFMRa	Jusino et al. 2018	2018	Mops condylurus	180918RWCA Bat 111-112-113-114-137-116-117-118-119-120-121-140-124-125-127-128-129-130-131-132-133-134
RWCAD00960	Animalia	Arthropoda	Insecta	Lepidoptera	Pyralidae	Endotricha	Endotricha sp.	19757	COI	LCOI‐1490/COI‐CFMRa	Jusino et al. 2018	2018	Mops condylurus	180918RWCA Bat 111-112-113-114-137-116-117-118-119-120-121-140-124-125-127-128-129-130-131-132-133-134
RWCAD00960	Animalia	Arthropoda	Insecta	Lepidoptera	Tortricidae		Tortricidae sp.	981	COI	LCOI‐1490/COI‐CFMRa	Jusino et al. 2018	2018	Mops condylurus	180918RWCA Bat 111-112-113-114-137-116-117-118-119-120-121-140-124-125-127-128-129-130-131-132-133-134
RWCAD01061	Animalia	Chordata	Mammalia	Chiroptera	Molossidae	Chaerephon	Chaerephon pumilus	85880	COI	SFF_145f/SFF_351r	Walker et al. 2016	2018	Chaerephon pumilus	180918RWCA Bat 123-126-138
RWCAD01061	Animalia	Arthropoda	Insecta	Diptera	Chironomidae		Chironomidae sp.	291	COI	LCOI‐1490/COI‐CFMRa	Jusino et al. 2018	2018	Chaerophon pumilus	180918RWCA Bat 123-126-138
RWCAD01061	Animalia	Arthropoda	Insecta	Hemiptera	Delphacidae		Delphacidae sp.	50	COI	LCOI‐1490/COI‐CFMRa	Jusino et al. 2018	2018	Chaerophon pumilus	180918RWCA Bat 123-126-138
RWCAD01061	Animalia	Arthropoda	Insecta	Hemiptera	Delphacidae	Perkinsiella	Perkinsiella sp.	27	COI	LCOI‐1490/COI‐CFMRa	Jusino et al. 2018	2018	Chaerophon pumilus	180918RWCA Bat 123-126-138
RWCAD01061	Animalia	Arthropoda	Insecta	Hemiptera	Rhyparochromidae		Rhyparochromidae sp.	106	COI	LCOI‐1490/COI‐CFMRa	Jusino et al. 2018	2018	Chaerophon pumilus	180918RWCA Bat 123-126-138
RWCAD01061	Animalia	Arthropoda	Insecta	Lepidoptera	Cosmopterigidae		Cosmopterigidae sp.	59	COI	LCOI‐1490/COI‐CFMRa	Jusino et al. 2018	2018	Chaerophon pumilus	180918RWCA Bat 123-126-138
RWCAD01061	Animalia	Arthropoda	Insecta	Lepidoptera	Glyphipterigidae	Glyphipterix	Glyphipterix sp.	54	COI	LCOI‐1490/COI‐CFMRa	Jusino et al. 2018	2018	Chaerophon pumilus	180918RWCA Bat 123-126-138
RWCAD01061	Animalia	Arthropoda	Insecta	Lepidoptera	Tortricidae	Thaumatotibia	Thaumatotibia leucotreta	517	COI	LCOI‐1490/COI‐CFMRa	Jusino et al. 2018	2018	Chaerophon pumilus	180918RWCA Bat 123-126-138
RWCAD01162	Animalia	Chordata	Mammalia	Chiroptera	Molossidae	Otomops	Otomops martiensseni	12355	COI	SFF_145f/SFF_351r	Walker et al. 2016	2018	Rhinolophus clivosus	180418 RWCA Bat 015-016
RWCAD01162	Animalia	Arthropoda	Insecta	Lepidoptera	Erebidae		Erebidae sp.	10216	COI	LCOI‐1490/COI‐CFMRa	Jusino et al. 2018	2018	Rhinolophus clivosus	180418 RWCA Bat 015-016
RWCAD01162	Animalia	Arthropoda	Insecta	Lepidoptera	Plutellidae	Rhigognostis	Rhigognostis sp.	862	COI	LCOI‐1490/COI‐CFMRa	Jusino et al. 2018	2018	Rhinolophus clivosus	180418 RWCA Bat 015-016
RWCAD01162	Animalia	Arthropoda	Insecta	Lepidoptera	Sphingidae		Sphingidae sp.	817	COI	LCOI‐1490/COI‐CFMRa	Jusino et al. 2018	2018	Rhinolophus clivosus	180418 RWCA Bat 015-016
RWCAD01263	Animalia	Chordata	Mammalia	Chiroptera	Molossidae	Mops	Mops condylurus	95495	COI	SFF_145f/SFF_351r	Walker et al. 2016	2018	Mops condylurus	180918RWCA Bat 111-112-113-114-137-116-117-118-119-120-121-140-124-125-127-128-129-130-131-132-133-134
RWCAD01263	Animalia	Chordata	Mammalia	Chiroptera	Molossidae	Chaerephon	Chaerephon pumilus	493	COI	SFF_145f/SFF_351r	Walker et al. 2016	2018	Mops condylurus	180918RWCA Bat 111-112-113-114-137-116-117-118-119-120-121-140-124-125-127-128-129-130-131-132-133-134
RWCAD01263	Animalia	Arthropoda	Insecta	Diptera	Chironomidae	Kiefferulus	Kiefferulus brevibucca	1661	COI	LCOI‐1490/COI‐CFMRa	Jusino et al. 2018	2018	Mops condylurus	180918RWCA Bat 111-112-113-114-137-116-117-118-119-120-121-140-124-125-127-128-129-130-131-132-133-134
RWCAD01263	Animalia	Arthropoda	Insecta	Hemiptera	Cicadellidae	Cofana	Cofana polaris	11340	COI	LCOI‐1490/COI‐CFMRa	Jusino et al. 2018	2018	Mops condylurus	180918RWCA Bat 111-112-113-114-137-116-117-118-119-120-121-140-124-125-127-128-129-130-131-132-133-134
D014153	Animalia	Chordata	Mammalia	Chiroptera	Molossidae	Otomops	Otomops martiensseni	10584	COI	SFF_145f/SFF_351r	Walker et al. 2016	2019	Ottomops	190214 RWCA BT 09,11,13,20,21
D014153	Animalia	Chordata	Mammalia	Chiroptera	Nycteridae	Nycteris	Nycteris sp. DMFR-2017	120	COI	SFF_145f/SFF_351r	Walker et al. 2016	2019	Ottomops	190214 RWCA BT 09,11,13,20,21
D014153	Animalia	Arthropoda	Insecta	Diptera	Calliphoridae	Chrysomya	Chrysomya sp.	248	COI	LCOI‐1490/COI‐CFMRa	Jusino et al. 2018	2019	Ottomops	190214 RWCA BT 09,11,13,20,21
D014153	Animalia	Arthropoda	Insecta	Lepidoptera			Lepidoptera sp.	360	COI	LCOI‐1490/COI‐CFMRa	Jusino et al. 2018	2019	Ottomops	190214 RWCA BT 09,11,13,20,21
D014153	Animalia	Arthropoda	Insecta	Lepidoptera	Erebidae		Erebidae sp.	37200	COI	LCOI‐1490/COI‐CFMRa	Jusino et al. 2018	2019	Ottomops	190214 RWCA BT 09,11,13,20,21
D015154	Animalia	Chordata	Mammalia	Chiroptera	Hipposideridae	Hipposideros	Hipposideros ruber	27	COI	SFF_145f/SFF_351r	Walker et al. 2016	2019	Afronycteris	190214 RWCA BT 23
D015154	Animalia	Chordata	Mammalia	Chiroptera	Molossidae	Otomops	Otomops martiensseni	7178	COI	SFF_145f/SFF_351r	Walker et al. 2016	2019	Afronycteris	190214 RWCA BT 23
D015154	Animalia	Arthropoda	Insecta	Lepidoptera			Lepidoptera sp.	8523	COI	LCOI‐1490/COI‐CFMRa	Jusino et al. 2018	2019	Afronycteris	190214 RWCA BT 23
D015154	Animalia	Arthropoda	Insecta	Lepidoptera	Erebidae	Sphingomorpha	Sphingomorpha chlorea	10297	COI	LCOI‐1490/COI‐CFMRa	Jusino et al. 2018	2019	Afronycteris	190214 RWCA BT 23
D015154	Animalia	Arthropoda	Insecta	Lepidoptera	Noctuidae	Chrysodeixis	Chrysodeixis sp.	295	COI	LCOI‐1490/COI‐CFMRa	Jusino et al. 2018	2019	Afronycteris	190214 RWCA BT 23
D016155	Animalia	Chordata	Mammalia	Chiroptera	Nycteridae	Nycteris	Nycteris sp. DMFR-2017	1114	COI	SFF_145f/SFF_351r	Walker et al. 2016	2019	Nycteris	190214 RWCA BT 14, 15, 18, 19
D016155	Animalia	Arthropoda	Insecta	Orthoptera	Tettigoniidae	Conocephalus	Conocephalus conocephalus	34835	COI	LCOI‐1490/COI‐CFMRa	Jusino et al. 2018	2019	Nicteris	190214 RWCA BT 14, 15, 18, 19
D017156	Animalia	Chordata	Mammalia	Chiroptera	Hipposideridae	Hipposideros	Hipposideros ruber	16104	COI	SFF_145f/SFF_351r	Walker et al. 2016	2019	Hipposideros	190214 RWCA BT 08
D018157	Animalia	Chordata	Mammalia	Chiroptera	Vespertilionidae	Afronycteris	Afronycteris nanus	5769	COI	SFF_145f/SFF_351r	Walker et al. 2016	2019	Afronycteris	190216 RWCA BT 24
D018157	Animalia	Arthropoda	Insecta	Coleoptera	Scarabaeidae	Labarrus	Labarrus cincticulus	161	COI	LCOI‐1490/COI‐CFMRa	Jusino et al. 2018	2019	Afronycteris	190216 RWCA BT 24
D018157	Animalia	Arthropoda	Insecta	Diptera	Drosophilidae		Drosophilidae sp.	3855	COI	LCOI‐1490/COI‐CFMRa	Jusino et al. 2018	2019	Afronycteris	190216 RWCA BT 24
D018157	Animalia	Arthropoda	Insecta	Diptera	Psychodidae	Clogmia	Clogmia albipunctata	295	COI	LCOI‐1490/COI‐CFMRa	Jusino et al. 2018	2019	Afronycteris	190216 RWCA BT 24
D018157	Animalia	Arthropoda	Insecta	Diptera	Psychodidae	Psychoda	Psychoda alternata	1319	COI	LCOI‐1490/COI‐CFMRa	Jusino et al. 2018	2019	Afronycteris	190216 RWCA BT 24
D018157	Animalia	Arthropoda	Insecta	Hemiptera	Miridae	Taylorilygus	Taylorilygus apicalis	1912	COI	LCOI‐1490/COI‐CFMRa	Jusino et al. 2018	2019	Afronycteris	190216 RWCA BT 24
D019158	Animalia	Arthropoda	Insecta	Blattodea	Ectobiidae	Blattella	Blattella lituricollis	1259	COI	LCOI‐1490/COI‐CFMRa	Jusino et al. 2018	2019	Scotophilus	190216 RWCA BT 26
D019158	Animalia	Arthropoda	Insecta	Coleoptera	Carabidae	Stenolophus	Stenolophus sp.	144	COI	LCOI‐1490/COI‐CFMRa	Jusino et al. 2018	2019	Scotophilus	190216 RWCA BT 26
D019158	Animalia	Arthropoda	Insecta	Lepidoptera	Geometridae		Geometridae sp.	2029	COI	LCOI‐1490/COI‐CFMRa	Jusino et al. 2018	2019	Scotophilus	190216 RWCA BT 26
D019158	Animalia	Arthropoda	Insecta	Lepidoptera	Nolidae		Nolidae sp.	2624	COI	LCOI‐1490/COI‐CFMRa	Jusino et al. 2018	2019	Scotophilus	190216 RWCA BT 26
D019158	Animalia	Arthropoda	Insecta	Orthoptera	Trigonidiidae		Trigonidiidae sp.	59	COI	LCOI‐1490/COI‐CFMRa	Jusino et al. 2018	2019	Scotophilus	190216 RWCA BT 26
D020159	Animalia	Chordata	Mammalia	Chiroptera	Molossidae	Chaerephon	Chaerephon pumilus	7707	COI	SFF_145f/SFF_351r	Walker et al. 2016	2019	Chaerephon	190121 RWCA BT 039-048
D020159	Animalia	Arthropoda	Insecta	Diptera	Culicidae		Culicidae sp.	55	COI	LCOI‐1490/COI‐CFMRa	Jusino et al. 2018	2019	Chaerephon	190121 RWCA BT 039-048
D020159	Animalia	Arthropoda	Insecta	Diptera	Drosophilidae	Drosophila	Drosophila sp.	233	COI	LCOI‐1490/COI‐CFMRa	Jusino et al. 2018	2019	Chaerephon	190121 RWCA BT 039-048
D020159	Animalia	Arthropoda	Insecta	Hemiptera	Cicadellidae		Cicadellidae sp.	82	COI	LCOI‐1490/COI‐CFMRa	Jusino et al. 2018	2019	Chaerephon	190121 RWCA BT 039-048
D020159	Animalia	Arthropoda	Insecta	Lepidoptera	Cosmopterigidae		Cosmopterigidae sp.	32	COI	LCOI‐1490/COI‐CFMRa	Jusino et al. 2018	2019	Chaerephon	190121 RWCA BT 039-048
D020159	Animalia	Arthropoda	Insecta	Lepidoptera	Crambidae	Cirrhochrista	Cirrhochrista sp.	65	COI	LCOI‐1490/COI‐CFMRa	Jusino et al. 2018	2019	Chaerephon	190121 RWCA BT 039-048
D020159	Animalia	Arthropoda	Insecta	Lepidoptera	Geometridae		Geometridae sp.	227	COI	LCOI‐1490/COI‐CFMRa	Jusino et al. 2018	2019	Chaerephon	190121 RWCA BT 039-048
D020159	Animalia	Arthropoda	Insecta	Odonata	Coenagrionidae	Ceriagrion	Ceriagrion sp.	294	COI	LCOI‐1490/COI‐CFMRa	Jusino et al. 2018	2019	Chaerephon	190121 RWCA BT 039-048
D021160	Animalia	Arthropoda	Insecta	Diptera	Culicidae	Culex	Culex sp.	613	COI	LCOI‐1490/COI‐CFMRa	Jusino et al. 2018	2019	Chaerephon	190121 RWCA BT 049-060
D021160	Animalia	Arthropoda	Insecta	Diptera	Drosophilidae	Zaprionus	Zaprionus indianus	219	COI	LCOI‐1490/COI‐CFMRa	Jusino et al. 2018	2019	Chaerephon	190121 RWCA BT 049-060
D022161	Animalia	Chordata	Mammalia	Chiroptera	Molossidae	Chaerephon	Chaerephon pumilus	2426	COI	SFF_145f/SFF_351r	Walker et al. 2016	2019	Chaerephon	190218 RWCA BT 028 CHPU
D022161	Animalia	Arthropoda	Insecta	Diptera	Chironomidae	Kiefferulus	Kiefferulus brevibucca	208	COI	LCOI‐1490/COI‐CFMRa	Jusino et al. 2018	2019	Chaerephon	190218 RWCA BT 028 CHPU
D022161	Animalia	Arthropoda	Insecta	Lepidoptera			Lepidoptera sp.	10032	COI	LCOI‐1490/COI‐CFMRa	Jusino et al. 2018	2019	Chaerephon	190218 RWCA BT 028 CHPU
D023162	Animalia	Chordata	Mammalia	Chiroptera	Molossidae	Mops	Mops condylurus	283	COI	SFF_145f/SFF_351r	Walker et al. 2016	2019	Mops	190218 RWCA BT 027 Mops Condylurus
D023162	Animalia	Arthropoda	Insecta	Diptera	Chironomidae	Kiefferulus	Kiefferulus brevibucca	774	COI	LCOI‐1490/COI‐CFMRa	Jusino et al. 2018	2019	Mops	190218 RWCA BT 027 Mops Condylurus
D023162	Animalia	Arthropoda	Insecta	Diptera	Tephritidae	Campiglossa	Campiglossa sp.	180	COI	LCOI‐1490/COI‐CFMRa	Jusino et al. 2018	2019	Mops	190218 RWCA BT 027 Mops Condylurus
D023162	Animalia	Arthropoda	Insecta	Lepidoptera			Lepidoptera sp.	308	COI	LCOI‐1490/COI‐CFMRa	Jusino et al. 2018	2019	Mops	190218 RWCA BT 027 Mops Condylurus
D023162	Animalia	Arthropoda	Insecta	Lepidoptera	Erebidae		Erebidae sp.	378	COI	LCOI‐1490/COI‐CFMRa	Jusino et al. 2018	2019	Mops	190218 RWCA BT 027 Mops Condylurus
D023162	Animalia	Arthropoda	Insecta	Lepidoptera	Tortricidae	Cydia	Cydia sennae	29086	COI	LCOI‐1490/COI‐CFMRa	Jusino et al. 2018	2019	Mops	190218 RWCA BT 027 Mops Condylurus
